# Supplementary material for: Medical Nutrition Therapy Adherence and Lifestyle in Stage 5 CKD: Challenges and Insights
Source: Nutrients. 2025 Sep 28;17(19):3091. doi: 10.3390/nu17193091 (PMC12526388; doi:10.3390/nu17193091)
Supplement: Supplementary file 1 [file nutrients-17-03091-s001.zip]

Archive with 1 entries (1 files):
- nutrients-3858901-supplementary.pdf
